# Supplementary material for: Development and validation of a successful aging prediction model for older adults in China based on health ecology theory
Source: Front Public Health. 2025 Oct 13;13:1595540. doi: 10.3389/fpubh.2025.1595540 (PMC12554565; doi:10.3389/fpubh.2025.1595540)
Supplement: Supplementary file 1 [file Data_Sheet_1.CSV]

grouping_col	group_val	model	accuracy	precision	recall	f1_score	auroc	auprc
xrgender	2	XGBoost	0.828616352	0.5	0.5814	0.4845	0.778127883	0.379279118
xrgender	1	XGBoost	0.811463047	0.482758621	0.6065	0.4841	0.764715124	0.410044611
Age_group	1	XGBoost	0.814349776	0.56	0.6238	0.5211	0.764240655	0.41225682
Age_group	2	XGBoost	0.890710383	0.3854	0.4571	0.4182	0.739570552	0.511016168
Individual_income	2	XGBoost	0.866043614	0.5	0.5	0.375	0.675129664	0.258239309
Individual_income	1	XGBoost	0.907692308	0.2541	0.4286	0.3175	0.674971751	0.209033703
Individual_income	3	XGBoost	0.809230769	0.181818182	0.5091	0.3758	0.676161616	0.254673793
Individual_income	4	XGBoost	0.695121951	0.6	0.6	0.5286	0.694725603	0.494681321
Residence	2	XGBoost	0.873563218	0.5	0.4364	0.3696	0.734401914	0.271212944
Residence	1	XGBoost	0.75	0.66	0.6488	0.5966	0.743036119	0.534210829
